# Supplementary material for: Plasticity of an Ultrafast Interaction between Nucleoporins and Nuclear Transport Receptors
Source: Cell. 2015 Oct 22;163(3):734–45. doi: 10.1016/j.cell.2015.09.047 (PMC4622936; doi:10.1016/j.cell.2015.09.047)
Supplement: Table S2. Stopped-flow Measured Data, Related to Figure 5 — (A) Stopped-flow measurement results of Nup153FG●Importinβ. (B) Results from the ionic strength dependence stopped-flow measurements of Nup153FG●Importinβ. (C) Results from stopped-flow measurements of different FG-rich regions in Nup153FG with Importinβ, NTF2 and TRN1, corresponding to Figure S7. (D) Comparison of values between FSF and BD. (E) Reaction criteria used for determining the occurrence of encounter complexes in BD simulations. [file mmc2.xlsx]

## Sheet: Table S2A
	Importinβ WT
	Kd (nM)		37± 4.3
	kon,ultrafast (M-1s-1)		(1.5 ± 0.1)x109
	kon,fast (M-1s-1)		(6.1± 1)x107
	koff,ultrafast (s-1)calculated		55.6
	koff,fast (s-1) calculated		2.3
	koff,ultrafast (s-1)From fit		78 ± 39.4
	koff,fast (s-1)From fit		33.3 ± 3
	1xPBS 2mM DTT 2mM MgAc (20˚C)
	Impβ WT (nM)	A1ultrafast (%)	A2fast	kobs,ultrafast	kobs,fast
			(%)	(s-1)	(s-1)
	200	67.5	32.5	359.76	45.225
	250	68.4	31.6	465.3	47.383
	300	64.3	35.7	492.68	53.389
	350	65.2	34.8	576.97	55.475
	400	70	30	665.67	56.433
	ImportinβDA I178D/Y255A
	Kd (nM)		141.6± 12.7
	kon,ultrafast (M-1s-1)		(1 ± 0.1)x109
	kon,fast (M-1s-1)		nd
	koff,ultrafast (s-1)calculated		141.6
	koff,ultrafast (s-1)From fit		79.8 ± 17.7
	koff,fast (s-1)From fit		nd
	1xPBS 2mM DTT 2mM MgAc (20˚C)
	Impβ MUT (nM)	A1ultrafast	A2fast	kobs,ultrafast		kobs,fast
		(%)	(%)	(s-1)		(s-1)
	200	94.5	5.5	277.93		25.85
	250	94.6	5.4	337.6		26.7
	300	94.1	5.9	389.18		7.389
	350	94.4	5.6	421.42		15.394
	400	93.8	6.2	488.63		28.956

## Sheet: Table S2B
	Importinβ WT 20mM MOPS 0.05 M Ionic strength (20˚C)						Importinβ WT 20mM MOPS 0.2 M Ionic strength (20˚C) #2
	kon,ultrafast (M-1s-1)		(1.7 ± 0.2)x109				kon,ultrafast (M-1s-1)		(1.7± 0.2)x109
	kon,fast (M-1s-1)		(8.2± 4.3)x107				kon,fast (M-1s-1)		(1± 0.1)x108
	Impβ WT (nM)	A1ultrafast	A2fast	kobs,ultrafast	kobs,fast		Impβ WT (nM)	A1ultrafast	A2fast	kobs,ultrafast	kobs,fast
		(%)	(%)	(s-1)	(s-1)			(%)	(%)	(s-1)	(s-1)
	200	76.5	23.5	459.51	38.586		200	68.6	31.4	288.02	44.066
	250	75.1	24.9	599.04	45.436		250	68	32	387.38	47.38
	300	69.3	30.7	607.27	49.8		300	65	35	409.41	52.658
	350	66.9	33.1	759.95	62.498		350	64.1	35.9	528.53	61.468
	400	70	30	810.84	50.438		400	65.4	34.6	647.29	62.29
	Importinβ WT 20mM MOPS 0.08 M Ionic strength (20˚C)						Importinβ WT 20mM MOPS 0.3M Ionic strength (20˚C) #1
	kon,ultrafast (M-1s-1)		(2.6 ± 0.2)x109				kon,ultrafast (M-1s-1)		(4.9± 2)x108
	kon,fast (M-1s-1)		(6.4± 2.7)x107				kon,fast (M-1s-1)		(4.8± 2.2)x107
	Impβ WT (nM)	A1ultrafast	A2fast	kobs,ultrafast	kobs,fast		Impβ WT (nM)	A1ultrafast	A2fast	kobs,ultrafast	kobs,fast
		(%)	(%)	(s-1)	(s-1)			(%)	(%)	(s-1)	(s-1)
	200	68.7	31.3	541.63	48.998		200	57.4	42.6	249.36	50.919
	250	72.8	27.2	604.6	45.726		250	60.5	39.5	304.4	53.956
	300	70.1	29.9	783.35	49.773		300	67.2	32.8	269.91	50.868
	350	69.9	30.1	895.82	53.605		350	64.1	35.9	360.74	61.503
	400	67.6	32.4	1048.6	61.147		400	68.6	31.4	343.89	59.02
	Importinβ WT 20mM MOPS 0.1 M Ionic strength (20˚C)						Importinβ WT 20mM MOPS 0.3M Ionic strength (20˚C) #2
	kon,ultrafast (M-1s-1)		(1.1 ± 0.2)x109				kon,ultrafast (M-1s-1)		(1.3± 0.2)x109
	kon,fast (M-1s-1)		(5.7 ± 1.8)x107				kon,fast (M-1s-1)		(1± 0.3)x108
	Impβ WT (nM)	A1ultrafast	A2fast	kobs,ultrafast	kobs,fast		Impβ WT (nM)	A1ultrafast	A2fast	kobs,ultrafast	kobs,fast
		(%)	(%)	(s-1)	(s-1)			(%)	(%)	(s-1)	(s-1)
	200	79.3	20.7	378.4	30.656		200	74.1	25.9	195.24	36.457
	250	76.7	23.3	492.85	38.798		250	69.5	30.5	281.61	48.247
	300	76.3	23.7	508.81	41.09		300	71.6	28.4	288.61	43.339
	350	75.9	24.1	573.99	43.265		350	67.2	32.8	440.79	57.362
	400	76.9	23.1	614.63	42.578		400	66.7	33.3	450.61	58.011
	Importinβ WT 20mM MOPS 0.2 M Ionic strength (20˚C) #1						Importinβ WT 20mM MOPS 0.45M Ionic strength (20˚C) #1
	kon,ultrafast (M-1s-1)		(1.7± 0.3)x109				kon,ultrafast (M-1s-1)		(1.8± 0.2)x109
	kon,fast (M-1s-1)		(8.2± 1.3)x107				kon,fast (M-1s-1)		(2.1± 0.5)x108
	Impβ WT (nM)	A1ultrafast	A2fast	kobs,ultrafast	kobs,fast		Impβ WT (nM)	A1ultrafast	A2fast	kobs,ultrafast	kobs,fast
		(%)	(%)	(s-1)	(s-1)			(%)	(%)	(s-1)	(s-1)
	200	67.5	32.5	324.15	45.403		200	74.3	25.7	143.72	37.034
	250	64.2	35.8	454.63	53.723		250	45.6	54.4	235.98	67.551
	300	65.5	34.5	445.4	53.679		300	46.4	53.6	326.68	69.816
	350	63.6	36.4	596.02	58.274		350	46.8	53.2	362.14	78.122
	400	64.4	35.6	668.34	63.518		400	49.2	50.8	535.26	85.066
	Importinβ WT 20mM MOPS 0.45M Ionic strength (20˚C) #2						Importinβ WT 20mM MOPS 1M Ionic strength (20˚C) #1
	kon,ultrafast (M-1s-1)		(1.3± 0.1)x109				kon,ultrafast (M-1s-1)		(8.1± 2.6)x108
	kon,fast (M-1s-1)		(2± 0.3)x108				kon,fast (M-1s-1)		(1.6± 0.4)x108
	Impβ WT (nM)	A1ultrafast	A2fast	kobs,ultrafast	kobs,fast		Impβ WT (nM)	A1ultrafast	A2fast	kobs,ultrafast	kobs,fast
		(%)	(%)	(s-1)	(s-1)			(%)	(%)	(s-1)	(s-1)
	200	72.8	27.2	160.87	36.943		200	69.8	30.2	112.75	45.091
	250	60.9	39.1	203.77	56.878		250	47.2	52.8	194.54	66.464
	300	60.4	39.6	253.88	60.077		300	42.1	57.9	238.94	73.208
	350	57.1	42.9	345.23	72.205		350	47.6	52.4	305.21	73.295
	400	58.6	41.4	405.78	80.007		400	51.1	48.9	258.74	82.678
	Importinβ WT 20mM MOPS 0.65M Ionic strength (20˚C)						Importinβ WT 20mM MOPS 1M Ionic strength (20˚C) #2
	kon,ultrafast (M-1s-1)		(5.7± 1.9)x108				kon,ultrafast (M-1s-1)		(1.3± 0.5)x109
	kon,fast (M-1s-1)		(4.3± 1.5)x107				kon,fast (M-1s-1)		(2.2± 0.6)x108
	Impβ WT (nM)	A1ultrafast	A2fast	kobs,ultrafast	kobs,fast		Impβ WT (nM)	A1ultrafast	A2fast	kobs,ultrafast	kobs,fast
		(%)	(%)	(s-1)	(s-1)			(%)	(%)	(s-1)	(s-1)
	200	66.4	33.6	124.19	51.808		200	49.4	50.6	187.85	52.881
	250	59.5	40.5	214.11	54.563		250	27.2	72.8	324.83	77.275
	300	65.1	34.9	234.09	57.371		300	38.1	61.9	264.16	79.877
	350	68.2	31.8	241.14	54.829		350	46.3	53.7	319.04	79.704
	400	68.5	31.5	252.89	62.462		400	29.2	70.8	504.73	106.68
	Importinβ WT 20mM MOPS 0.75M Ionic strength (20˚C) #1
	kon,ultrafast (M-1s-1)		(1 ± 0.4)x109
	kon,fast (M-1s-1)		(2.5± 1)x108
	Impβ WT (nM)	A1ultrafast	A2fast	kobs,ultrafast	kobs,fast
		(%)	(%)	(s-1)	(s-1)
	200	89.8	10.2	103.11	22.613
	250	48.2	51.8	206.34	65.442
	300	36.1	63.9	349.72	82.126
	350	54.6	45.4	291.19	74.578
	400	56	44	312.06	79.411
	Importinβ WT 20mM MOPS 0.75M Ionic strength (20˚C) #2
	kon,ultrafast (M-1s-1)		(4.9 ± 4)x108
	kon,fast (M-1s-1)		(8.3± 8.1)x107
	Impβ WT (nM)	A1ultrafast	A2fast	kobs,ultrafast	kobs,fast
		(%)	(%)	(s-1)	(s-1)
	200	67.8	32.2	126.27	48.708
	250	50.5	49.5	279.21	67.749
	300	80.2	19.8	167.78	41.588
	350	67.8	32.2	221.84	64.386
	400	61.4	38.6	276.72	71.146

## Sheet: Table S2C
	Nup153FGS1391C
	TRN1
	kon,ultrafast (M-1s-1)		(1.4 ± 0.3)x109
	kon,fast (M-1s-1)		(1± 1.7)x108
	1xPBS 2mM DTT 2mM MgAc (20˚C)
	Impβ WT (nM)	A1ultrafast (%)	A2fast	kobs,ultrafast	kobs,fast
			(%)	(s-1)	(s-1)
	200	92.2	7.8	259.4	5.3
	250	86.7	13.3	399.03	71.581
	300	92.8	7.2	370.33	46.843
	350	91.7	8.3	515.27	50.2
	400	92.6	7.4	546.76	40.167
	Nup153FGS883C
	Importinβ
	kon,ultrafast (M-1s-1)		(7.1 ± 2.2)x108
	kon,fast (M-1s-1)		(2.2 ± 4.2)x107
	1xPBS 2mM DTT 2mM MgAc (20˚C)
	Impβ MUT (nM)	A1ultrafast	A2fast	kobs,ultrafast	kobs,fast
		(%)	(%)	(s-1)	(s-1)
	200	84.1	15.9	268.87	24.552
	250	81.8	18.2	336.7	40.868
	300	83.4	16.6	333.9	34.49
	350	84.9	15.1	338.99	30.465
	400	83.9	16.1	444.97	35.203
	TRN1 (1)
	kon,ultrafast (M-1s-1)		(2.2± 0.9)x109
	kon,fast (M-1s-1)		(2.8 ± 2.5)x108
	1xPBS 2mM DTT 2mM MgAc (20˚C)
	Impβ WT (nM)	A1ultrafast	A2fast	kobs,ultrafast	kobs,fast
		(%)	(%)	(s-1)	(s-1)
	200	95.8	4.2	233	16.415
	250	84.3	15.7	377.72	58.647
	300	93	7	333.5	14.568
	350	92.6	7.4	356.21	17.598
	400	72.3	27.7	788.01	107.29
	TRN1 (2)
	kon,ultrafast (M-1s-1)		(8.7± 3.7)x108
	kon,fast (M-1s-1)		(1.3 ± 3.8)x107
	1xPBS 2mM DTT 2mM MgAc (20˚C)
	TRN1(nM)	A1ultrafast	A2fast	kobs,ultrafast	kobs,fast
		(%)	(%)	(s-1)	(s-1)
	200	90.8	9.2	269.96	26.722
	250	89.3	10.7	411.24	35.719
	300	90.5	9.5	333.68	40.671
	350	91.1	8.9	392.92	34.364
	400	91.3	8.7	496.28	30.548
	NTF2
	kon,ultrafast (M-1s-1)		(1.9± 0.6)x109
	kon,fast (M-1s-1)		(4.4 ± 3)x108
	1xPBS 2mM DTT 2mM MgAc (20˚C)
	NTF2 (nM)	A1ultrafast	A2fast	kobs,ultrafast	kobs,fast
		(%)	(%)	(s-1)	(s-1)
	200	99.3	0.7	121.41	-0.0704
	250	80.2	19.8	280.64	35.829
	300	29.9	70.1	346.78	142.27
	350	74.9	25.1	281.01	75.523
	400	63.5	36.5	600.08	89.481

## Sheet: Table S2D
		FSF kon(M-1s-1)	BD kon(M-1s-1)
	WT	(1.5 ± 0.1)x109	(6.7 ± 0.4)x108
	WT elec off	2.9x108	(5.2 ± 0.3)x108
	WT apolar off	ND	(1.1 ± 0.5)x107
	MUT	(1 ± 0.1)x109	(4 ± 0.3)x108
	MUT elec off	ND	(3.4 ± 0.3)x108
	MUT apolar off	ND	(6.8 ± 3)x106

## Sheet: Table S2E
	ImportinβN	Atom	Contact distance (nm)	Nup153FGPxFG
	Residue			Residue
	K183	NZ	0.6	P28
	K183	NZ	0.45	P29
	K183	NZ	0.6	G30
	H216	ND1	0.6	S36
	H216	NE2	0.5	F31
	H216	NE2	0.5	G32
	H216	NE2	0.6	I34
	Q220	NE2	0.5	G32
	Q227	OE1	0.6	N27
	Q227	NE2	0.5	F17
	P258	O	0.6	F17
	P258	O	0.6	T16
